# Supplementary material for: The Ability to Digest Cellulose Can Significantly Improve the Growth and Development of Silkworms
Source: Insects. 2024 Dec 16;15(12):997. doi: 10.3390/insects15120997 (PMC11678529; doi:10.3390/insects15120997)
Supplement: Supplementary file 1 [file insects-15-00997-s001.zip]

Archive with 1 entries (1 files):
- insects-3354490-supplementary.pdf
